# Supplementary material for: Motoric Cognitive Risk Syndrome Using Three-Item Recall Test and Its Associations with Fall-Related Outcomes: The Korean Frailty and Aging Cohort Study
Source: Int J Environ Res Public Health. 2020 May 12;17(10):3364. doi: 10.3390/ijerph17103364 (PMC7277733; doi:10.3390/ijerph17103364)
Supplement: Supplementary file 1 [file ijerph-17-03364-s001.zip]

Archive with 1 entries (1 files):
- ijerph-793168-supplementary.docx
